# Supplementary material for: Chemical and Biological Investigation of the Endophytic Aspergillus terreus (SU5) Inhabiting Date Fruits (Phoenix dactylifera)
Source: J Fungi (Basel). 2026 Mar 30;12(4):249. doi: 10.3390/jof12040249 (PMC13117145; doi:10.3390/jof12040249)
Supplement: Supplementary file 1 [file jof-12-00249-s001.zip]

Archive with 4 entries (4 files):
- AS1_NEG.wiff
- AS1_NEG.wiff.scan
- Representative MS spectra.pdf
- Table S1.xls
