# Supplementary material for: Chemical and Biological Investigation of the Endophytic Aspergillus terreus (SU5) Inhabiting Date Fruits (Phoenix dactylifera)
Source: J Fungi (Basel). 2026 Mar 30;12(4):249. doi: 10.3390/jof12040249 (PMC13117145; doi:10.3390/jof12040249)
Supplement: Supplementary file 1 [file jof-12-00249-s001.zip › Table S1.xls]

Query				Subject						Score			Identities			Strand
Name	Length	Start	End	Description	Link	AC	Length	Start	End	Bit	Raw	E-value	Match	Total	Pct(%)
A5_contig_1	611	1	611	Aspergillus terreus strain FJAT-31011 small subunit ribosomal RNA gene, partial sequence; internal transcribed spacer 1, 5.8S ribosomal RNA gene, and internal transcribed spacer 2, complete sequence; and large subunit ribosomal RNA gene, partial sequence	https://www.ncbi.nlm.nih.gov/nucleotide/MH047280?report=genbank&log$=nuclalign&blast_rank=1&RID=0	MH047280.1	634	8	619	1123	608	0.0	611	612	99	Plus/Plus
A5_contig_1	611	1	611	Aspergillus sp. isolate NIAB-FB15 small subunit ribosomal RNA gene, partial sequence; internal transcribed spacer 1, 5.8S ribosomal RNA gene, and internal transcribed spacer 2, complete sequence; and large subunit ribosomal RNA gene, partial sequence	https://www.ncbi.nlm.nih.gov/nucleotide/MH741436?report=genbank&log$=nuclalign&blast_rank=2&RID=0	MH741436.1	640	22	633	1118	605	0.0	610	612	99	Plus/Plus
A5_contig_1	611	7	611	Aspergillus terreus strain CBS 129264 small subunit ribosomal RNA gene, partial sequence; internal transcribed spacer 1, 5.8S ribosomal RNA gene, and internal transcribed spacer 2, complete sequence; and large subunit ribosomal RNA gene, partial sequence	https://www.ncbi.nlm.nih.gov/nucleotide/MH865311?report=genbank&log$=nuclalign&blast_rank=3&RID=0	MH865311.1	618	3	607	1118	605	0.0	605	605	100	Plus/Plus
A5_contig_1	611	1	611	Aspergillus terreus strain APBSDSF60 small subunit ribosomal RNA gene, partial sequence; internal transcribed spacer 1, 5.8S ribosomal RNA gene, and internal transcribed spacer 2, complete sequence; and large subunit ribosomal RNA gene, partial sequence	https://www.ncbi.nlm.nih.gov/nucleotide/MG669192?report=genbank&log$=nuclalign&blast_rank=4&RID=0	MG669192.1	668	54	665	1118	605	0.0	610	612	99	Plus/Plus
A5_contig_1	611	1	611	Aspergillus terreus strain SDSF13 18S ribosomal RNA gene, partial sequence	https://www.ncbi.nlm.nih.gov/nucleotide/MG840741?report=genbank&log$=nuclalign&blast_rank=5&RID=0	MG840741.1	668	54	665	1118	605	0.0	610	612	99	Plus/Plus
A5_contig_1	611	7	611	Aspergillus terreus strain S2601 small subunit ribosomal RNA gene, partial sequence; internal transcribed spacer 1, 5.8S ribosomal RNA gene, and internal transcribed spacer 2, complete sequence; and large subunit ribosomal RNA gene, partial sequence	https://www.ncbi.nlm.nih.gov/nucleotide/MG575480?report=genbank&log$=nuclalign&blast_rank=6&RID=0	MG575480.1	607	1	605	1118	605	0.0	605	605	100	Plus/Plus
A5_contig_1	611	7	611	Aspergillus terreus isolate S18 small subunit ribosomal RNA gene, partial sequence; internal transcribed spacer 1, 5.8S ribosomal RNA gene, and internal transcribed spacer 2, complete sequence; and large subunit ribosomal RNA gene, partial sequence	https://www.ncbi.nlm.nih.gov/nucleotide/MF465863?report=genbank&log$=nuclalign&blast_rank=7&RID=0	MF465863.1	620	15	619	1118	605	0.0	605	605	100	Plus/Plus
A5_contig_1	611	7	611	Aspergillus terreus isolate S18 small subunit ribosomal RNA gene, partial sequence; internal transcribed spacer 1, 5.8S ribosomal RNA gene, and internal transcribed spacer 2, complete sequence; and large subunit ribosomal RNA gene, partial sequence	https://www.ncbi.nlm.nih.gov/nucleotide/MH465130?report=genbank&log$=nuclalign&blast_rank=8&RID=0	MH465130.1	634	15	619	1118	605	0.0	605	605	100	Plus/Plus
A5_contig_1	611	1	611	Aspergillus terreus isolate DRADP01 small subunit ribosomal RNA gene, partial sequence; internal transcribed spacer 1, 5.8S ribosomal RNA gene, and internal transcribed spacer 2, complete sequence; and large subunit ribosomal RNA gene, partial sequence	https://www.ncbi.nlm.nih.gov/nucleotide/MG811575?report=genbank&log$=nuclalign&blast_rank=9&RID=0	MG811575.1	622	7	618	1118	605	0.0	610	612	99	Plus/Plus
A5_contig_1	611	7	611	Aspergillus citrinoterreus culture QCC:M015/17 small subunit ribosomal RNA gene, partial sequence; internal transcribed spacer 1, 5.8S ribosomal RNA gene, and internal transcribed spacer 2, complete sequence; and large subunit ribosomal RNA gene, partial sequence	https://www.ncbi.nlm.nih.gov/nucleotide/KY781744?report=genbank&log$=nuclalign&blast_rank=10&RID=0	KY781744.1	612	4	608	1118	605	0.0	605	605	100	Plus/Plus
